# Supplementary material for: Efficient [Fe-Imidazole@SiO2] Nanohybrids for Catalytic H2 Production from Formic Acid
Source: Nanomaterials (Basel). 2023 May 18;13(10):1670. doi: 10.3390/nano13101670 (PMC10222228; doi:10.3390/nano13101670)
Supplement: Supplementary file 1 [file nanomaterials-13-01670-s001.zip]

Archive with 1 entries (1 files):
- nanomaterials-2398148-SI.pdf
